# Supplementary material for: Culture of Human Rotaviruses in Relevant Models Shows Differences in Culture-Adapted and Nonculture-Adapted Strains
Source: Int J Mol Sci. 2023 Dec 11;24(24):17362. doi: 10.3390/ijms242417362 (PMC10743750; doi:10.3390/ijms242417362)
Supplement: Supplementary file 1 [file ijms-24-17362-s001.zip]

Archive with 1 entries (1 files):
- ijms-2725340-supplementary.pdf
